# Supplementary material for: The genes controlling normal function of citrate and spermine secretion are lost in aggressive prostate cancer and prostate model systems
Source: iScience. 2022 May 23;25(6):104451. doi: 10.1016/j.isci.2022.104451 (PMC9189124; doi:10.1016/j.isci.2022.104451)
Supplement: Table S7. Differential expression results for citrate-spermine target genes, related to Figures 4 and 5 [file mmc4.xlsx]

## Sheet: Differential Expression Results
			Dataset ID 1					Dataset ID 2					Dataset ID 3					Dataset ID 4					Dataset ID 5					Dataset ID 6					Dataset ID 7					Dataset ID 8					Dataset ID 12
Gene Name		Rank	Log2 Fold Change	P-value	Adjusted p-value		Rank	Log2 Fold Change	P-value	Adjusted p-value		Rank	Log2 Fold Change	P-value	Adjusted p-value		Rank	Log2 Fold Change	P-value	Adjusted p-value		Rank	Log2 Fold Change	P-value	Adjusted p-value		Rank	Log2 Fold Change	P-value	Adjusted p-value		Rank	Log2 Fold Change	P-value	Adjusted p-value		Rank	Log2 Fold Change	P-value	Adjusted p-value		Rank	Log2 Fold Change	P-value	Adjusted p-value
MT2A	--	5197	-0.36	0.02	0.089	--	385	-0.61	0.01	0.57	--	791	-0.36	0.0097	0.29	--	160	-0.11	0.00056	0.021	--	16759	0.0043	0.94	0.97	--	6303	-0.35	0.0048	0.017	--	2038	-0.35	0.031	0.52	--	4205	-0.48	0.058	0.48	--	32058	-0.04	0.87	0.98	--
MT1G	--	3502	-0.8	0.0043	0.029	--	153	-0.78	0.004	0.56	--	172	-0.53	0.0024	0.28	--	24	-0.66	3.6e-06	0.00086	--	3986	-0.15	0.013	0.054	--	443	-1.2	5.7e-10	2.7e-08	--	6143	-0.41	0.14	0.76	--	56	-1.5	0.0001	0.062	--	17924	-0.32	0.42	0.85	--
MT1F	--	1601	-0.76	0.00013	0.0019	--	70	-0.81	0.0018	0.54	--	975	-0.38	0.012	0.29	--	12	-0.44	1.1e-06	0.00048	--	16627	0.0037	0.93	0.96	--	765	-0.81	2.4e-08	6.7e-07	--	954	-0.52	0.0095	0.34	--	165	-0.95	0.0005	0.1	--	9908	-0.35	0.2	0.74	--
MT1M	--	930	-1.1	1.1e-05	0.00029	--	132	-1.2	0.0032	0.54	--	219	-0.45	0.0029	0.28	--	na	na	na	na	--	6685	-0.075	0.066	0.17	--	438	-1.1	6.5e-10	3e-08	--	1323	-0.58	0.016	0.42	--	367	-1	0.0017	0.16	--	6958	-0.42	0.13	0.67	--
MT1E	--	5331	-0.5	0.022	0.096	--	171	-0.72	0.0044	0.56	--	121	-0.57	0.0017	0.28	--	1278	-0.27	0.049	0.23	--	9804	-0.042	0.21	0.36	--	1955	-0.78	8.2e-06	9e-05	--	18033	-0.03	0.48	0.93	--	10512	-0.032	0.21	0.69	--	15735	-0.32	0.36	0.82	--
MT1X	--	7966	-0.33	0.082	0.24	--	244	-0.71	0.0062	0.56	--	686	-0.39	0.0082	0.29	--	468	-0.19	0.0052	0.068	--	12339	-0.024	0.41	0.57	--	4951	-0.37	0.0015	0.0065	--	2999	-0.32	0.051	0.59	--	4896	-0.41	0.072	0.51	--	20156	-0.17	0.49	0.87	--
AZGP1	--	106	-0.63	7.9e-10	1.7e-07	--	2442	-0.49	0.075	0.68	--	7191	-0.26	0.11	0.37	--	275	-0.24	0.0018	0.04	--	5294	-0.16	0.032	0.1	--	844	-0.94	4.2e-08	1.1e-06	--	1078	-0.53	0.011	0.36	--	2033	-0.72	0.021	0.36	--	850	-0.8	0.0089	0.38	--
ANPEP	--	1766	-1.2	0.00021	0.0028	--	3054	-0.77	0.098	0.71	--	3768	-0.55	0.048	0.31	--	102	-0.62	0.00011	0.0064	--	15305	-0.014	0.75	0.84	--	891	-1.5	5.2e-08	1.3e-06	--	495	-1.1	0.0034	0.24	--	10085	-0.49	0.2	0.67	--	1594	-0.97	0.02	0.46	--
SLC39A1	--	1099	0.2	2.6e-05	0.00055	--	6774	0.076	0.24	0.8	--	13432	0.039	0.3	0.55	--	na	na	na	na	--	11475	0.017	0.34	0.5	--	1732	0.13	4e-06	5e-05	--	18805	0.033	0.51	0.94	--	13418	0.067	0.29	0.75	--	792	0.27	0.0082	0.37	--
SLC39A10	--	17949	-0.073	0.61	0.8	--	na	na	na	na	--	19400	-0.088	0.63	0.79	--	na	na	na	na	--	642	0.13	3.1e-05	0.00082	--	17839	-0.087	0.34	0.45	--	18733	-0.075	0.51	0.94	--	1836	-0.3	0.018	0.34	--	31608	-0.021	0.85	0.97	--
SLC39A6	--	14838	-0.1	0.41	0.65	--	5795	-0.19	0.21	0.79	--	21835	0.026	0.81	0.9	--	5477	-0.018	0.84	0.94	--	1185	0.2	0.00022	0.0032	--	19305	0.035	0.58	0.68	--	23755	0.07	0.66	0.96	--	32088	0.012	0.91	0.98	--	16595	0.2	0.38	0.83	--
SLC39A7	--	6016	-0.14	0.034	0.13	--	19087	0.044	0.84	0.98	--	12963	-0.092	0.28	0.53	--	5045	0.039	0.74	0.9	--	6775	0.067	0.069	0.17	--	17929	-0.044	0.35	0.47	--	23000	0.032	0.64	0.96	--	25590	-0.018	0.69	0.93	--	17503	0.069	0.41	0.84	--
SLC39A2	--	10278	0.2	0.17	0.39	--	13087	-0.068	0.53	0.91	--	10554	0.15	0.2	0.46	--	na	na	na	na	--	6771	-0.044	0.069	0.17	--	13190	-0.22	0.37	0.49	--	25620	0.03	0.72	0.97	--	24466	0.017	0.65	0.92	--	14589	0.051	0.32	0.8	--
GOT2	--	3334	-0.23	0.0035	0.025	--	19756	-0.014	0.87	0.98	--	225	-0.19	0.003	0.28	--	5893	0.006	0.94	0.98	--	13802	-0.012	0.57	0.71	--	5015	-0.16	0.0015	0.0067	--	10395	-0.096	0.26	0.87	--	941	-0.27	0.0071	0.26	--	26679	0.04	0.69	0.93	--
SMS	--	1650	-0.47	0.00015	0.0022	--	9116	-0.26	0.35	0.85	--	22153	0.029	0.83	0.91	--	2357	-0.061	0.19	0.49	--	1556	0.24	0.00057	0.0063	--	19723	-0.05	0.66	0.75	--	19716	0.13	0.54	0.94	--	31904	-0.027	0.9	0.98	--	23581	-0.12	0.59	0.91	--
ALOX15B	--	126	-1.4	2.2e-09	4e-07	--	739	-0.83	0.019	0.59	--	14069	-0.21	0.33	0.57	--	44	-0.85	1.3e-05	0.0017	--	15891	0.0062	0.82	0.89	--	1776	-1.3	4.8e-06	5.9e-05	--	11846	-0.37	0.3	0.88	--	16474	-0.36	0.39	0.82	--	5633	-0.52	0.1	0.65	--
RAB27A	--	1441	-0.44	8.4e-05	0.0014	--	816	-0.59	0.022	0.6	--	7001	-0.28	0.11	0.37	--	153	-0.26	0.00044	0.018	--	6347	0.073	0.056	0.15	--	2694	-0.42	5.3e-05	0.00043	--	19501	-0.021	0.53	0.94	--	16155	-0.033	0.38	0.81	--	6038	-0.29	0.11	0.65	--
ENDOD1	--	1762	-0.44	0.00021	0.0028	--	606	-0.39	0.016	0.58	--	18067	-0.075	0.54	0.73	--	na	na	na	na	--	1373	0.13	0.00037	0.0046	--	13887	-0.12	0.13	0.22	--	4260	-0.24	0.084	0.68	--	30056	0.039	0.84	0.97	--	15024	-0.18	0.34	0.81	--
SLC45A3	--	1236	-0.43	4.4e-05	0.00083	--	na	na	na	na	--	10732	-0.2	0.2	0.46	--	na	na	na	na	--	13537	0.024	0.54	0.69	--	2532	-0.39	4e-05	0.00034	--	3688	-0.23	0.069	0.65	--	5321	-0.25	0.08	0.52	--	1276	-0.5	0.015	0.43	--
NCAPD3	--	56	-1.4	6.1e-11	2.5e-08	--	927	-0.67	0.026	0.61	--	1278	-0.6	0.016	0.29	--	na	na	na	na	--	1293	-0.22	0.00031	0.004	--	735	-0.85	1.7e-08	5e-07	--	887	-0.62	0.0084	0.33	--	1458	-0.76	0.013	0.31	--	2526	-0.6	0.036	0.51	--
EHHADH	--	2053	-0.33	0.00042	0.0048	--	12100	-0.13	0.49	0.89	--	624	-0.38	0.0075	0.29	--	14	-0.67	1.2e-06	0.00049	--	16573	0.0021	0.92	0.95	--	776	-0.57	2.7e-08	7.3e-07	--	11048	0.09	0.28	0.87	--	2835	-0.3	0.034	0.41	--	5844	-0.17	0.11	0.65	--
ACAD8	--	603	-0.68	1.5e-06	5.7e-05	--	5032	-0.39	0.18	0.78	--	6053	-0.29	0.087	0.35	--	na	na	na	na	--	1444	-0.072	0.00044	0.0052	--	5133	-0.3	0.0017	0.0074	--	7083	-0.22	0.16	0.79	--	7516	-0.35	0.13	0.61	--	19122	-0.14	0.46	0.86	--
AFF3	--	12796	-0.15	0.29	0.54	--	6906	-0.11	0.25	0.81	--	9080	-0.13	0.16	0.42	--	na	na	na	na	--	10078	0.039	0.22	0.38	--	1347	-0.68	8.1e-07	1.3e-05	--	757	-0.49	0.0065	0.3	--	26119	-0.09	0.7	0.93	--	1028	-0.52	0.011	0.4	--
NANS	--	2747	-0.32	0.0016	0.014	--	729	-0.38	0.019	0.59	--	5044	-0.21	0.069	0.33	--	na	na	na	na	--	15531	-0.011	0.77	0.86	--	4374	-0.23	0.00076	0.0038	--	2852	-0.24	0.048	0.58	--	1404	-0.33	0.013	0.31	--	10752	-0.16	0.23	0.76	--
YIPF1	--	57	-0.45	6.4e-11	2.6e-08	--	1372	-0.27	0.039	0.63	--	10171	-0.15	0.19	0.45	--	na	na	na	na	--	12441	0.022	0.43	0.59	--	1060	-0.29	1.5e-07	3.1e-06	--	1731	-0.22	0.024	0.48	--	1649	-0.25	0.016	0.33	--	2213	-0.25	0.03	0.49	--
Downregulated in red
Upregulated in green
Significant p-values (< 0.05), significant adjusted p-values (< 0.05) or absolute fold-change (> 0.3) highlighted in color
Significant q-values (< 0.05) highlighted with Bold
